# Supplementary material for: Systematic and quantitative mRNA expression analysis of TRP channel genes at the single trigeminal and dorsal root ganglion level in mouse
Source: BMC Neurosci. 2013 Feb 14;14:21. doi: 10.1186/1471-2202-14-21 (PMC3576292; doi:10.1186/1471-2202-14-21)
Supplement: Additional file 2: Table S1 — Relative expression levels of the different TRP channel genes in individual ganglia. Expression levels of different mice were pooled per segment and expressed as mean ± SEM. C1-7 – DRGs in cervical segments; T1-13 – DRGs in thoracic segments; L1-6 – DRGs in lumbar segments; S1 – DRG in sacral segment. [file 1471-2202-14-21-S2.xls]

## Sheet: Sheet1
Supplementary Table 1 - Relative expression levels of the different TRP channel genes in individual ganglia. Expression levels of different mice were pooled per segment and expressed as mean ± SEM. C1-7 – DRGs in cervical segments; T1-13 – DRGs in thoracic segments; L1-6 – DRGs in lumbar segments; S1 – DRG in sacral segment.
	TRPC1	TRPC2	TRPC3	TRPC4	TRPC5	TRPC6	TRPC7	TRPM1	TRPM2	TRPM3	TRPM4	TRPM5	TRPM6	TRPM7	TRPM8	TRPA1	TRPML1	TRPML2	TRPML3	TRPP2	TRPP3	TRPP5	TRPV1	TRPV2	TRPV3	TRPV4	TRPV5	TRPV6
TG	0,076 ± 0,049	0,051 ± 0,025	0,226 ± 0,080	0,044 ± 0,019	0,060 ± 0,023	0,057 ± 0,030	0,058 ± 0,030	0,031 ± 0,016	0,758 ± 0,474	0,187 ± 0,112	1,249 ± 0,814	0,055 ± 0,026	0,017 ± 0,011	0,597 ± 0,177	0,809 ± 0,402	2,568 ± 1,545	5,491 ± 3,619	0,069 ± 0,031	0,032 ± 0,028	2,063 ± 1,310	0,066 ± 0,040	0,048 ± 0,029	0,727 ± 0,443	0,877 ± 0,467	0,000 ± 0,000	0,475 ± 0,260	0,000 ± 0,000	0,003 ± 0,028
C1	0,028 ± 0,004	0,004 ± 0,002	0,253 ± 0,060	0,005 ± 0,001	0,045 ± 0,031	0,002 ± 0,001	0,008 ± 0,007	0,000 ± 0,000	0,025 ± 0,012	0,084 ± 0,058	0,069 ± 0,020	0,000 ± 0,000	0,011 ± 0,008	0,076 ± 0,014	0,008 ± 0,003	0,171 ± 0,025	0,322 ± 0,076	0,001 ± 0,000	0,000 ± 0,000	0,670 ± 0,522	0,002 ± 0,002	0,000 ± 0,000	0,073 ± 0,006	0,290 ± 0,059	0,000 ± 0,000	0,027 ± 0,012	0,000 ± 0,000	0,000 ± 0,000
C2	0,034 ± 0,004	0,003 ± 0,000	0,347 ± 0,064	0,008 ± 0,001	0,017 ± 0,000	0,001 ± 0,000	0,002 ± 0,000	0,000 ± 0,000	0,034 ± 0,009	0,070 ± 0,019	0,075 ± 0,022	0,000 ± 0,000	0,013 ± 0,007	0,084 ± 0,025	0,020 ± 0,004	0,223 ± 0,032	0,256 ± 0,004	0,000 ± 0,000	0,000 ± 0,000	0,648 ± 0,206	0,000 ± 0,000	0,001 ± 0,000	0,090 ± 0,015	0,323 ± 0,057	0,000 ± 0,000	0,025 ± 0,005	0,000 ± 0,000	0,000 ± 0,000
C3	0,046 ± 0,013	0,004 ± 0,001	0,347 ± 0,157	0,013 ± 0,004	0,028 ± 0,013	0,001 ± 0,001	0,008 ± 0,003	0,000 ± 0,000	0,029 ± 0,006	0,061 ± 0,013	0,088 ± 0,036	0,001 ± 0,000	0,008 ± 0,002	0,119 ± 0,030	0,009 ± 0,001	0,215 ± 0,082	0,182 ± 0,043	0,000 ± 0,000	0,000 ± 0,000	0,905 ± 0,140	0,001 ± 0,000	0,001 ± 0,000	0,101 ± 0,033	0,379 ± 0,172	0,000 ± 0,000	0,025 ± 0,007	0,000 ± 0,000	0,000 ± 0,000
C4	0,042 ± 0,009	0,003 ± 0,002	0,212 ± 0,090	0,008 ± 0,002	0,009 ± 0,003	0,003 ± 0,001	0,004 ± 0,001	0,000 ± 0,000	0,022 ± 0,007	0,038 ± 0,015	0,077 ± 0,023	0,001 ± 0,000	0,010 ± 0,005	0,139 ± 0,067	0,010 ± 0,004	0,125 ± 0,046	0,179 ± 0,030	0,001 ± 0,000	0,000 ± 0,000	0,725 ± 0,273	0,000 ± 0,000	0,001 ± 0,000	0,072 ± 0,021	0,204 ± 0,030	0,000 ± 0,000	0,029 ± 0,010	0,000 ± 0,000	0,000 ± 0,000
C5	0,042 ± 0,009	0,003 ± 0,001	0,170 ± 0,040	0,010 ± 0,004	0,009 ± 0,001	0,001 ± 0,001	0,008 ± 0,004	0,000 ± 0,000	0,029 ± 0,006	0,028 ± 0,004	0,065 ± 0,002	0,001 ± 0,000	0,008 ± 0,004	0,147 ± 0,072	0,016 ± 0,002	0,209 ± 0,037	0,228 ± 0,041	0,001 ± 0,000	0,000 ± 0,000	0,599 ± 0,213	0,000 ± 0,000	0,001 ± 0,000	0,115 ± 0,019	0,217 ± 0,035	0,000 ± 0,000	0,024 ± 0,008	0,000 ± 0,000	0,000 ± 0,000
C6	0,045 ± 0,013	0,003 ± 0,001	0,126 ± 0,007	0,008 ± 0,001	0,011 ± 0,003	0,002 ± 0,001	0,005 ± 0,002	0,000 ± 0,000	0,026 ± 0,005	0,040 ± 0,009	0,064 ± 0,003	0,001 ± 0,000	0,008 ± 0,000	0,103 ± 0,019	0,022 ± 0,007	0,157 ± 0,052	0,260 ± 0,012	0,000 ± 0,000	0,000 ± 0,000	0,409 ± 0,067	0,000 ± 0,000	0,001 ± 0,000	0,068 ± 0,007	0,203 ± 0,037	0,000 ± 0,000	0,026 ± 0,005	0,000 ± 0,000	0,000 ± 0,000
C7	0,042 ± 0,012	0,003 ± 0,001	0,232 ± 0,013	0,007 ± 0,000	0,012 ± 0,002	0,003 ± 0,003	0,008 ± 0,004	0,000 ± 0,000	0,027 ± 0,005	0,028 ± 0,003	0,071 ± 0,029	0,001 ± 0,000	0,006 ± 0,001	0,118 ± 0,057	0,026 ± 0,015	0,213 ± 0,040	0,327 ± 0,094	0,001 ± 0,001	0,000 ± 0,000	0,523 ± 0,057	0,000 ± 0,000	0,001 ± 0,000	0,091 ± 0,019	0,276 ± 0,113	0,000 ± 0,000	0,018 ± 0,006	0,000 ± 0,000	0,000 ± 0,000
T1	0,033 ± 0,018	0,003 ± 0,001	0,263 ± 0,145	0,006 ± 0,003	0,008 ± 0,004	0,001 ± 0,001	0,002 ± 0,001	0,000 ± 0,000	0,022 ± 0,010	0,027 ± 0,019	0,042 ± 0,019	0,000 ± 0,000	0,004 ± 0,003	0,065 ± 0,037	0,008 ± 0,004	0,128 ± 0,067	0,249 ± 0,143	0,001 ± 0,000	0,000 ± 0,000	0,343 ± 0,165	0,000 ± 0,000	0,000 ± 0,000	0,067 ± 0,035	0,278 ± 0,147	0,000 ± 0,000	0,017 ± 0,009	0,000 ± 0,000	0,000 ± 0,000
T2	0,046 ± 0,012	0,005 ± 0,002	0,451 ± 0,090	0,012 ± 0,004	0,011 ± 0,003	0,001 ± 0,001	0,004 ± 0,001	0,000 ± 0,000	0,028 ± 0,006	0,040 ± 0,009	0,058 ± 0,014	0,001 ± 0,000	0,010 ± 0,003	0,115 ± 0,031	0,008 ± 0,001	0,519 ± 0,318	0,304 ± 0,105	0,001 ± 0,001	0,000 ± 0,000	0,627 ± 0,105	0,000 ± 0,000	0,001 ± 0,000	0,127 ± 0,059	0,308 ± 0,079	0,000 ± 0,000	0,026 ± 0,006	0,000 ± 0,000	0,000 ± 0,000
T3	0,014 ± 0,008	0,001 ± 0,001	0,127 ± 0,061	0,004 ± 0,002	0,008 ± 0,004	0,001 ± 0,001	0,002 ± 0,001	0,000 ± 0,000	0,013 ± 0,008	0,011 ± 0,004	0,033 ± 0,015	0,001 ± 0,001	0,006 ± 0,004	0,067 ± 0,033	0,002 ± 0,001	0,112 ± 0,077	0,125 ± 0,068	0,000 ± 0,000	0,000 ± 0,000	0,389 ± 0,271	0,000 ± 0,000	0,000 ± 0,000	0,051 ± 0,036	0,203 ± 0,145	0,000 ± 0,000	0,015 ± 0,007	0,000 ± 0,000	0,000 ± 0,000
T4	0,038 ± 0,014	0,002 ± 0,001	0,340 ± 0,154	0,008 ± 0,002	0,015 ± 0,004	0,002 ± 0,001	0,003 ± 0,001	0,000 ± 0,000	0,021 ± 0,010	0,037 ± 0,009	0,086 ± 0,041	0,001 ± 0,001	0,010 ± 0,004	0,138 ± 0,065	0,004 ± 0,002	0,338 ± 0,147	0,289 ± 0,075	0,001 ± 0,001	0,000 ± 0,000	0,913 ± 0,652	0,000 ± 0,000	0,000 ± 0,000	0,076 ± 0,026	0,308 ± 0,166	0,000 ± 0,000	0,066 ± 0,045	0,000 ± 0,000	0,000 ± 0,000
T5	0,059 ± 0,005	0,003 ± 0,001	0,322 ± 0,075	0,007 ± 0,001	0,012 ± 0,002	0,004 ± 0,001	0,005 ± 0,001	0,000 ± 0,000	0,030 ± 0,001	0,067 ± 0,025	0,092 ± 0,017	0,001 ± 0,000	0,021 ± 0,006	0,237 ± 0,008	0,003 ± 0,001	0,333 ± 0,091	0,408 ± 0,059	0,003 ± 0,001	0,000 ± 0,000	1,050 ± 0,356	0,000 ± 0,000	0,001 ± 0,000	0,079 ± 0,014	0,406 ± 0,066	0,000 ± 0,000	0,046 ± 0,008	0,000 ± 0,000	0,000 ± 0,000
T6	0,032 ± 0,009	0,002 ± 0,001	0,396 ± 0,087	0,011 ± 0,003	0,016 ± 0,000	0,002 ± 0,001	0,003 ± 0,001	0,000 ± 0,000	0,033 ± 0,015	0,041 ± 0,020	0,120 ± 0,051	0,001 ± 0,000	0,007 ± 0,002	0,139 ± 0,022	0,004 ± 0,002	0,337 ± 0,123	0,299 ± 0,112	0,001 ± 0,001	0,000 ± 0,000	0,684 ± 0,171	0,000 ± 0,000	0,001 ± 0,000	0,082 ± 0,016	0,344 ± 0,114	0,000 ± 0,000	0,031 ± 0,009	0,000 ± 0,000	0,000 ± 0,000
T7	0,036 ± 0,010	0,002 ± 0,001	0,270 ± 0,083	0,007 ± 0,002	0,013 ± 0,002	0,002 ± 0,001	0,005 ± 0,001	0,000 ± 0,000	0,020 ± 0,005	0,040 ± 0,012	0,072 ± 0,025	0,001 ± 0,001	0,008 ± 0,003	0,122 ± 0,047	0,004 ± 0,001	0,501 ± 0,166	0,309 ± 0,057	0,001 ± 0,000	0,000 ± 0,000	0,618 ± 0,261	0,000 ± 0,000	0,001 ± 0,000	0,106 ± 0,039	0,281 ± 0,055	0,000 ± 0,000	0,034 ± 0,015	0,000 ± 0,000	0,000 ± 0,000
T8	0,038 ± 0,008	0,003 ± 0,001	0,242 ± 0,006	0,007 ± 0,001	0,017 ± 0,001	0,002 ± 0,000	0,004 ± 0,002	0,000 ± 0,000	0,024 ± 0,008	0,026 ± 0,004	0,051 ± 0,010	0,000 ± 0,000	0,006 ± 0,001	0,100 ± 0,017	0,006 ± 0,002	0,436 ± 0,091	0,353 ± 0,093	0,001 ± 0,000	0,000 ± 0,000	0,580 ± 0,217	0,000 ± 0,000	0,000 ± 0,000	0,134 ± 0,043	0,369 ± 0,125	0,000 ± 0,000	0,026 ± 0,005	0,000 ± 0,000	0,000 ± 0,000
T9	0,020 ± 0,008	0,002 ± 0,001	0,125 ± 0,064	0,005 ± 0,002	0,004 ± 0,002	0,003 ± 0,002	0,003 ± 0,002	0,000 ± 0,000	0,011 ± 0,004	0,037 ± 0,020	0,066 ± 0,036	0,001 ± 0,001	0,009 ± 0,005	0,199 ± 0,134	0,003 ± 0,001	0,399 ± 0,255	0,182 ± 0,078	0,002 ± 0,001	0,000 ± 0,000	1,013 ± 0,567	0,000 ± 0,000	0,000 ± 0,000	0,068 ± 0,029	0,133 ± 0,067	0,000 ± 0,000	0,043 ± 0,027	0,000 ± 0,000	0,000 ± 0,000
T10	0,035 ± 0,001	0,002 ± 0,000	0,264 ± 0,015	0,007 ± 0,001	0,012 ± 0,002	0,001 ± 0,000	0,005 ± 0,001	0,000 ± 0,000	0,024 ± 0,004	0,028 ± 0,005	0,057 ± 0,023	0,001 ± 0,001	0,008 ± 0,004	0,109 ± 0,064	0,007 ± 0,001	0,423 ± 0,117	0,234 ± 0,046	0,000 ± 0,000	0,000 ± 0,000	0,458 ± 0,325	0,000 ± 0,000	0,000 ± 0,000	0,120 ± 0,017	0,263 ± 0,005	0,000 ± 0,000	0,031 ± 0,023	0,000 ± 0,000	0,000 ± 0,000
T11	0,034 ± 0,002	0,002 ± 0,000	0,223 ± 0,060	0,007 ± 0,001	0,008 ± 0,001	0,004 ± 0,002	0,005 ± 0,001	0,000 ± 0,000	0,022 ± 0,004	0,025 ± 0,005	0,063 ± 0,008	0,001 ± 0,000	0,012 ± 0,002	0,148 ± 0,004	0,004 ± 0,000	0,299 ± 0,106	0,227 ± 0,037	0,002 ± 0,000	0,000 ± 0,000	0,912 ± 0,188	0,000 ± 0,000	0,001 ± 0,000	0,098 ± 0,031	0,375 ± 0,075	0,000 ± 0,000	0,034 ± 0,002	0,000 ± 0,000	0,000 ± 0,000
T12	0,039 ± 0,011	0,002 ± 0,000	0,306 ± 0,132	0,008 ± 0,000	0,017 ± 0,002	0,006 ± 0,004	0,005 ± 0,002	0,000 ± 0,000	0,068 ± 0,049	0,086 ± 0,029	0,304 ± 0,042	0,004 ± 0,002	0,029 ± 0,013	0,227 ± 0,027	0,018 ± 0,009	0,601 ± 0,275	0,374 ± 0,094	0,002 ± 0,000	0,000 ± 0,000	2,352 ± 0,763	0,001 ± 0,000	0,001 ± 0,000	0,207 ± 0,088	0,434 ± 0,097	0,000 ± 0,000	0,109 ± 0,023	0,000 ± 0,000	0,000 ± 0,000
T13	0,028 ± 0,010	0,002 ± 0,001	0,163 ± 0,059	0,007 ± 0,002	0,007 ± 0,003	0,001 ± 0,001	0,002 ± 0,000	0,001 ± 0,000	0,014 ± 0,005	0,058 ± 0,027	0,074 ± 0,035	0,001 ± 0,001	0,019 ± 0,009	0,109 ± 0,040	0,003 ± 0,002	0,234 ± 0,157	0,217 ± 0,097	0,001 ± 0,001	0,000 ± 0,000	0,829 ± 0,390	0,000 ± 0,000	0,001 ± 0,000	0,085 ± 0,030	0,160 ± 0,060	0,000 ± 0,000	0,026 ± 0,011	0,000 ± 0,000	0,000 ± 0,000
L1	0,035 ± 0,009	0,002 ± 0,000	0,109 ± 0,027	0,006 ± 0,001	0,008 ± 0,003	0,002 ± 0,001	0,004 ± 0,002	0,000 ± 0,000	0,034 ± 0,027	0,082 ± 0,020	0,076 ± 0,019	0,005 ± 0,005	0,017 ± 0,005	0,153 ± 0,033	0,006 ± 0,003	0,314 ± 0,123	0,309 ± 0,062	0,001 ± 0,000	0,000 ± 0,000	1,364 ± 0,971	0,000 ± 0,000	0,000 ± 0,000	0,123 ± 0,030	0,134 ± 0,030	0,000 ± 0,000	0,054 ± 0,034	0,000 ± 0,000	0,000 ± 0,000
L2	0,029 ± 0,000	0,002 ± 0,000	0,127 ± 0,035	0,006 ± 0,001	0,005 ± 0,001	0,003 ± 0,001	0,004 ± 0,001	0,000 ± 0,000	0,016 ± 0,004	0,096 ± 0,015	0,051 ± 0,008	0,001 ± 0,000	0,021 ± 0,004	0,123 ± 0,007	0,006 ± 0,003	0,142 ± 0,030	0,250 ± 0,008	0,001 ± 0,000	0,000 ± 0,000	0,817 ± 0,432	0,000 ± 0,000	0,000 ± 0,000	0,114 ± 0,035	0,183 ± 0,026	0,000 ± 0,000	0,098 ± 0,064	0,000 ± 0,000	0,000 ± 0,000
L3	0,108 ± 0,077	0,001 ± 0,000	0,104 ± 0,046	0,006 ± 0,001	0,016 ± 0,011	0,002 ± 0,001	0,003 ± 0,001	0,000 ± 0,000	0,016 ± 0,005	0,139 ± 0,068	0,038 ± 0,013	0,001 ± 0,000	0,012 ± 0,006	0,087 ± 0,023	0,009 ± 0,004	0,102 ± 0,027	0,189 ± 0,030	0,001 ± 0,000	0,000 ± 0,000	0,393 ± 0,203	0,001 ± 0,001	0,000 ± 0,000	0,068 ± 0,026	0,160 ± 0,071	0,000 ± 0,000	0,016 ± 0,007	0,000 ± 0,000	0,000 ± 0,000
L4	0,038 ± 0,014	0,003 ± 0,002	0,162 ± 0,040	0,013 ± 0,007	0,006 ± 0,002	0,005 ± 0,002	0,010 ± 0,006	0,000 ± 0,000	0,066 ± 0,047	0,115 ± 0,071	0,131 ± 0,070	0,002 ± 0,000	0,011 ± 0,002	0,232 ± 0,109	0,037 ± 0,025	0,207 ± 0,116	0,410 ± 0,216	0,001 ± 0,000	0,000 ± 0,000	0,808 ± 0,286	0,000 ± 0,000	0,001 ± 0,000	0,181 ± 0,115	0,317 ± 0,187	0,000 ± 0,000	0,058 ± 0,028	0,000 ± 0,000	0,000 ± 0,000
L5	0,029 ± 0,001	0,002 ± 0,000	0,122 ± 0,063	0,006 ± 0,002	0,008 ± 0,003	0,009 ± 0,003	0,003 ± 0,001	0,000 ± 0,000	0,021 ± 0,006	0,051 ± 0,010	0,060 ± 0,001	0,002 ± 0,001	0,017 ± 0,007	0,093 ± 0,024	0,007 ± 0,003	0,085 ± 0,029	0,200 ± 0,037	0,002 ± 0,000	0,000 ± 0,000	0,776 ± 0,272	0,001 ± 0,000	0,000 ± 0,000	0,075 ± 0,032	0,199 ± 0,039	0,000 ± 0,000	0,030 ± 0,010	0,000 ± 0,000	0,000 ± 0,000
L6	0,053 ± 0,009	0,002 ± 0,000	0,205 ± 0,038	0,016 ± 0,001	0,005 ± 0,002	0,003 ± 0,001	0,005 ± 0,001	0,000 ± 0,000	0,053 ± 0,011	0,027 ± 0,006	0,053 ± 0,011	0,000 ± 0,000	0,004 ± 0,000	0,093 ± ,025	0,012 ± 0,003	0,257 ± 0,015	0,208 ± 0,041	0,001 ± 0,000	0,000 ± 0,000	0,264 ± 0,008	0,000 ± 0,000	0,000 ± 0,000	0,299 ± 0,121	0,425 ± 0,074	0,000 ± 0,000	0,013 ± 0,003	0,000 ± 0,000	0,000 ± 0,000
S1	0,068 ± 0,003	0,007 ± 0,001	0,526 ± 0,019	0,026 ± 0,005	0,008 ± 0,000	0,006 ± 0,002	0,013 ± 0,002	0,000 ± 0,000	0,134 ± 0,058	0,107 ± 0,021	0,121 ± 0,007	0,001 ± 0,001	0,006 ± 0,002	0,165 ± 0,038	0,052 ± 0,012	0,720 ± 0,236	0,588 ± 0,216	0,002 ± 0,001	0,001 ± 0,000	0,610 ± 0,238	0,000 ± 0,000	0,001 ± 0,000	0,789 ± 0,256	0,811 ± 0,169	0,000 ± 0,000	0,032 ± 0,010	0,000 ± 0,000	0,000 ± 0,000
