# Supplementary material for: Systematic and quantitative mRNA expression analysis of TRP channel genes at the single trigeminal and dorsal root ganglion level in mouse
Source: BMC Neurosci. 2013 Feb 14;14:21. doi: 10.1186/1471-2202-14-21 (PMC3576292; doi:10.1186/1471-2202-14-21)
Supplement: Additional file 4: Table S2 — Ct values for the reference mRNA genes of individual DRGs per segment. The mean was calculated of experiments done in triplicate. [file 1471-2202-14-21-S4.xls]

## Sheet: Sheet1
Supplementary Table 2 - Ct values for the reference mRNA genes of individual DRGs per segment. The mean was calculated of experiments done in triplicate.
Segment	PGK1		HPRT1
	Mean	SEM	Mean	SEM
C1	22.9331	0.92731	22.6653	1.3087
C2	21.509	0.94304	22.1381	0.73135
C3	22.396	0.98489	22.9589	0.58208
C4	21.4556	1.02163	22.267	0.89129
C5	22.6453	1.16592	23.5236	0.68892
C6	22.2639	0.92777	21.865	2.13785
C7	22.1634	0.8952	22.9449	0.58397
T1	21.3006	0.69672	21.1462	1.37103
T2	22.7147	0.87141	21.5508	0.66199
T3	20.7219	0.44898	22.0224	0.62218
T4	23.1449	0.36606	23.9209	0.39435
T5	21.228	1.19712	22.2582	1.20965
T6	20.5853	0.85714	21.5489	0.88688
T7	23.2844	0.64777	22.5687	0.32372
T8	21.1178	2.30562	23.2771	0.74458
T9	22.6897	0.906	23.6075	0.3155
T10	22.0213	1.4258	22.4863	1.10276
T11	22.5102	0.98286	22.0419	0.90498
T12	23.8735	1.01827	23.9622	1.0036
T13	22.1133	0.8357	22.9332	0.80626
L1	22.097	1.36187	22.0144	1.22792
L2	22.4159	0.67042	22.4042	0.66505
L3	21.1069	1.5461	22.072	1.02209
L4	21.4221	0.79328	22.3164	0.74715
L5	22.3652	0.70379	22.9166	0.95335
L6	23.608	0.39653	23.5541	0.26158
S1	21.7494	0.276	21.7738	0.25088
